# Supplementary material for: Managing Care during the COVID-19 Pandemic: The Point of View and Fears of Pediatric Cancer Patients’ Families
Source: Children (Basel). 2022 Apr 13;9(4):554. doi: 10.3390/children9040554 (PMC9025749; doi:10.3390/children9040554)
Supplement: Supplementary file 1 [file children-09-00554-s001.zip]

Archive with 1 entries (1 files):
- children-1614979-supplementary.pdf
